# Supplementary material for: The c.1617del variant of TMEM260 is identified as the most frequent single gene determinant for Japanese patients with a specific type of congenital heart disease
Source: J Hum Genet. 2024 Feb 26;69(5):215–22. doi: 10.1038/s10038-024-01225-w (PMC11043032; doi:10.1038/s10038-024-01225-w)
Supplement: Supplementary file 7 — Table S3 [file 10038_2024_1225_MOESM7_ESM.xlsx]

## Sheet: Sheet3
Table S3 Phenotype information for previously reported probands with TMEM260 variants
Family	cDNA coordinates	gnomAD (v.2.1.1)	Case	Gender	Race	Consanguinity	Genotype	Cardiovascular		Other SHDRA-related phenotype		Ref.
								Heart	Aorta	Neurological	Renal
Family A	c.293G>A p.C98Y	Absent	Case 1	M	Native American	-	homo	PTA	IAA ARSCA	developmental delay	Both kidnys enlargement Left hydronephrosis(Gr.2)	[6]
Family B	c.344G > A p.R115K, c.161_ 344del p.E55Ffs*20	2/249706 Absent	Case 2	F	White British	-	compound hetero	PTA	-	-	-	[7]
			Case 3	M	White British	-	compound hetero	PTA	-	-	Horseshoe kidney
Family C	c.1336_1339del p.L447fs*9	Absent	Case 4	F	Chinese	NA	homo	PTA	RAA	developmental delay bilateral cerebral hemispheric parenchyma atrophy	-	[8]
Family D	c.1359T>C p.C453R	Absent	Case 5	G	Pakistani	+	homo	PTA	-	NA	NA	[6]
			Case 6	M	Pakistani	+	homo	VSD ASD	-	developmental delay	Nephrocalcinosis
Family E	c.1393C > T p.Q465*, c.1644del p.P549Lfs*46	19/273758 2/251170	Case 7	M	Ashkenazi Jewish	-	compound hetero	PTA	-	-	-	[7]
			Case 8	M	Ashkenazi Jewish	-	compound hetero	PTA	-	-	Severe renal failure
Family F	c.1393C > T p.Q465*	19/273758	Case 9	M	Israel	+	homo	PTA	IAA	Partial agenesis of the corpus callosum	Severe electrolytes disorder	[9]
			Case 10	F	Israel	+	homo	PTA	RAA	Partial agenesis of the corpus callosum	Elevated Cr.
			Case 11	M	Israel	+	homo	VSDs ASD	-	-	Multiple small left kidny cysts
Family G	c.1410C > G p.Y470*	2/250342	Case 12	M	Pakistani	+	homo	PTA	-	developmental delay	Deteriorating renal function still 15months	[7]
Family H	c.1698_1701del Y567Tfs*27	Absent	Case 13	F	Arabic	+	NA	PA-VSD	-	hypotonia	Elevated Cr.	[9]
Family I	c.1698_1701del p.Y567Tfs*27	Absent	Case 14	M	Sudanese	-	homo	PTA	-	-	-	[7]
Family J	c.193-2A > G c.1744G > C P.E582Q	Absent Absent	Case 15	F	Chinese	-	compound hetero	PTA	-	-	-	[7]
			Case 16	F	Chinese	-	compound hetero	PTA	RAA	-	-
Family K	c.1617del p.W539Cfs*9, c.1858C>T p.Q620*	6/282610 Absent	Case 17	M	East Asian	-	compound hetero	PTA	-	developmental delay	-	[10]
ARSCA, aberrant right subclavian artery; ASD, atrial septal defect; Cr, creatinine; IAA, interruption of the aorta; NA, not analyzed; PA-VSD, pulmonary atresia with ventricular septal defect; PTA, persistent truncus arteriosus; RAA, right aortic arch; VSD, ventricular septal defect; -, none.
